# Supplementary material for: Extensive mitochondrial gene rearrangements in Ctenophora: insights from benthic Platyctenida
Source: BMC Evol Biol. 2018 Apr 27;18:65. doi: 10.1186/s12862-018-1186-1 (PMC5924465; doi:10.1186/s12862-018-1186-1)
Supplement: Supplementary file 3 — Reannotation of the mt genome of Pleurobrachia bachei. Flatfile in Genbank format. (TXT 26 kb) [file 12862_2018_1186_MOESM3_ESM.txt]

LOCUS       JN392469               11016 bp    DNA     circular INV 06-JUL-2012
DEFINITION  Pleurobrachia bachei mitochondrion, complete genome.
ACCESSION   JN392469
VERSION     JN392469.1
KEYWORDS    .
SOURCE      mitochondrion Pleurobrachia bachei
  ORGANISM  Pleurobrachia bachei
            Eukaryota; Metazoa; Ctenophora; Tentaculata; Cydippida;
            Pleurobrachiidae; Pleurobrachia.
REFERENCE   1  (bases 1 to 11016)
  AUTHORS   Kohn,A.B., Citarella,M.R., Kocot,K.M., Bobkova,Y.V., Halanych,K.M.
            and Moroz,L.L.
  TITLE     Rapid evolution of the compact and unusual mitochondrial genome in
            the ctenophore, Pleurobrachia bachei
  JOURNAL   Mol. Phylogenet. Evol. 63 (1), 203-207 (2012)
   PUBMED   22201557
REFERENCE   2  (bases 1 to 11016)
  AUTHORS   Kohn,A.B. and Moroz,L.
  TITLE     Direct Submission
  JOURNAL   Submitted (22-JUL-2011) Whitney lab, University of Florida, 9505
            Ocean Shore Blvd, St Augustine, FL 32080, USA
FEATURES             Location/Qualifiers
     source          1..11017
                     /organism="Pleurobrachia bachei"
                     /organelle="mitochondrion"
                     /mol_type="genomic DNA"
                     /db_xref="taxon:34499"
     gene            1..1539
                     /gene="COX1"
     CDS             1..1539
                     /gene="COX1"
                     /codon_start=1
                     /transl_table=4
                     /transl_except=(pos:25..27,aa:Ser)
                     /transl_except=(pos:49..51,aa:Ser)
                     /transl_except=(pos:418..420,aa:Ser)
                     /transl_except=(pos:532..534,aa:Ser)
                     /transl_except=(pos:1078..1080,aa:Ser)
                     /transl_except=(pos:1111..1113,aa:Ser)
                     /product="cytochrome oxidase subunit I"
                     /translation="MANSRWLFSVFHKDIASLYFFFSIIMGFIGFFYSVIMRLSLSWSY
                     SFITNGVVYLHYVTLHAVYMIFFFVMPFSIGGLSNLLIPLCFSLADMCLPRINNLSFWM
                     LVFSFCLTVISSSIYLGASSGWTLYPPYSSYPGSSSLSTDFIIFSLHLAGASSILSSIN
                     FIVTVFVLPINYNFSFFQYPLFIVAQLTVSFLLLISLPVLAAAITMLLFDRNFSTYFFS
                     NVNGGDALLYQHLFWFFGHPEVYVLILPAFAVVSHFLSFSINRAVPFSYPGLSIAIIGI
                     GILGCVVWAHHMFTSGMDIDTRFYFASATLIIAVPTGIKIFSWLFTLLSDFIIYSPLLI
                     WVLGFIFLFTFGGLSGIVLSNCHLNLFFHDSYYVIAHFHYVLSLGAVVGVFISLFFFFP
                     TFYNLSYSYLNQTSIFIVFFIGSNVLFFPFHFLGLWGLPRHYLLFDLNFFCFSISSLFG
                     LILILISSIEVCSSVFYREGLLYFSYYMDLFFKLDIFVENNVQCFYNLYLISTE"
     misc_feature    62
                     /note="Insertion of T missing in the original sequence of Kohn et al."
     misc_feature    1539..1649
                     /note="URF1: Unassigned Open Reading Frame 1"
     gene            1660..2241
                     /gene="COX2"
     CDS             1660..2241
                     /gene="COX2"
                     /codon_start=1
                     /transl_table=4
                     /transl_except=(pos:2062..2064,aa:Ser)
                     /product="cytochrome oxidase subunit II"
                     /protein_id="AEO93260.1"
                     /translation="MSYLSQLSLSFFSHQFILVICVFIVFFISIIFVFLFFYQHNNTI
                     FNSNFLLEYFWTFIPVVLVVILFLPLFFFNNFLSSEFDFCYFIIGNQWFWDFIYLDDF
                     VYSTSLFNYDFIYNSYPTVYLPCLYKLNFYLTSNDVLHAFSLPHLYTMVDLVPGTLHS
                     LNLFFPFAGVYTVYCAQICGINHSAMPFMINAQ"
     misc_feature    2252..2359
                     /note="URF2: Unassigned Open Reading Frame 2"
     repeat_region   2344..2427
                     /note="an 84 bp long sequence, identical to repeat at pos. 
                     10707..10790"
                     /rpt_type=DIRECT
     misc_feature    2410..2517
                     /note="URF3: Unassigned Open Reading Frame 3"
     rRNA            2518..3460
                     /gene="rrnL"
                     /product="16S ribosomal RNA"
     rRNA            3491..4053
                     /gene="rrnS"
                     /product="12S ribosomal RNA"
     gene            4054..4794
                     /gene="COX3"
     CDS             4054..4794
                     /gene="COX3"
                     /codon_start=1
                     /transl_table=4
                     /transl_except=(pos:4078..4080,aa:Ser)
                     /transl_except=(pos:4099..4101,aa:Ser)
                     /transl_except=(pos:4153..4155,aa:Ser)
                     /transl_except=(pos:4240..4242,aa:Ser)
                     /product="cytochrome oxidase subunit III"
                     /translation="MLYTHLNLSILPIFISFLFFLLFNYLCYFFSAFSIFWVFIIFVI
                     IFYMLYFTHSYSDTLTEFSFIQFFCNSQFFIYFVVSEVFFFFGIFWSLFWVIFSYDSC
                     FILSLSLINPFGLALFNTFLLLTSSTFGVLFHLNYLNFKYDQNLLLCIIFGIFFIVNQ
                     YIEFRICFYTISDFSFCSVFFLGTGFHGFHVLVGVIFLLLNLIYFSLNRFYLLFFLNC
                     SLLYWHFVDIIWLFLFSIIYCIVFNLYL"
     gene            4802..5470
                     /gene="ND2"
     CDS             4802..5470
                     /gene="ND2"
                     /codon_start=1
                     /transl_table=4
                     /transl_except=(pos:4883..4885,aa:Ser)
                     /transl_except=(pos:4913..4915,aa:Ser)
                     /transl_except=(pos:4922..4924,aa:Ser)
                     /transl_except=(pos:5102..5104,aa:Ser)
                     /transl_except=(pos:5270..5272,aa:Ser)
                     /transl_except=(pos:5432..5434,aa:Ser)
                     /transl_except=(pos:5459..5461,aa:Ser)
                     /product="NADH dehydrogenase subunit 2"
                     /translation="MNVFLYYFFILFYSYINIFYFLIIFEISSIALILNFISHFSFVF
                     YLILVLDFFICFLLINFYFNILFSYFLVFGLFSLYFFYFFILPFYLYNNKLYIFYFSL
                     YHKYYILFSVKLLLCLSNIVLYLIIFLILFFFFNFSLNFILLFSYLFYFTVYIISLNI
                     SYFFLFEWILFYILNLFALVLIIYFYTLITFLGIPGTSLFFFNFVFWFFYSIIHISFL
                     FSFA"
     gene            5521..5839
                     /gene="ND3"
     CDS             5521..5839
                     /gene="ND3"
                     /note="TAA stop codon is completed by the addition of 3' A
                     residues to the mRNA"
                     /codon_start=1
                     /transl_table=4
                     /transl_except=(pos:5602..5604,aa:Ser)
                     /transl_except=(pos:5839,aa:TERM)
                     /product="NADH dehydrogenase subunit 3"
                     /translation="MLFLVFLILIYVFINHFSQFKIHFNLFSFHAGFATNIYFTLSLY
                     FFFLMLFILFAFLEIEINFIWFLFISFDFFLNKLLFYIFCILFIILTLFYILELGFLF
                     QFDV"
     gene            5842..6912
                     /gene="ND4"
     CDS             5842..6912
                     /gene="ND4"
                     /codon_start=1
                     /transl_table=4
                     /transl_except=(pos:6289..6291,aa:Ser)
                     /transl_except=(pos:6361..6363,aa:Ser)
                     /transl_except=(pos:6622..6624,aa:Ser)
                     /product="NADH dehydrogenase subunit 4"
                     /translation="MLFSIFIFLVFNLFMFYNFFRREVFFIVSIILLFNLLFISNIYV
                     FFIVYEFLMFPLLIWTLLSSSMHFILSRSFIFLFFLSYVLTFFFFLSFLLLSFSFVVY
                     NFIFFILFSLSFLFKAPLFPFFNWLIFLHVYASTGISVFLASFYLKLSALFFLFFYFY
                     LNYNLILYFSILTSILVLFFIVFEINFKRLIAFGSIFHCSISLMFIYFSYIIQLKSLL
                     ILFFIIHFIHAFCSGLFFYTFGILYEFFHVKTWVAFCSFSKFSNEFIFFVFLLTMVYF
                     SFPLFFTFLVELTILININSQFYFLLYCFLIFTNFIFLFLNFKFFYNSISLVLLSYYL
                     AVKNYFSLVLVLITCAFLSHCF"
     gene            7074..8156
                     /gene="CYTB"
     CDS             7074..8156
                     /gene="CYTB"
                     /codon_start=1
                     /transl_table=4
                     /transl_except=(pos:7458..7460,aa:Ser)
                     /transl_except=(pos:7644..7646,aa:Ser)
                     /transl_except=(pos:7770..7772,aa:Ser)
                     /transl_except=(pos:7878..7880,aa:Ser)
                     /transl_except=(pos:8034..8036,aa:Ser)
                     /transl_except=(pos:8145..8147,aa:Ser)
                     /product="cytochrome b"
                     /translation="MYIWFFYTLYSAMPSNLNFSFNFGVILLATLIFLLLTGFLSVLF
                     YSNNLELSFTTLILGGYNNFNYFFLRVMHNTFANMFFIFIYLHIVKSWFYTSNNNMLV
                     LLVGIIIYFLSCAIAFFGYCLPMGQMSYWAAIVIFSLLSILPYGNLIILYLFGSFSIS
                     SRTLSILFFLHFISPLILTLLVGVHLLSLHSSLSSTTSDFLDLVYFYPYYLIIDLFIV
                     SVYAFLCILVIFFFSFYFFESANFLAFNSLVTPLHIYPDWFLLFPYACLRSIDSKLIG
                     VFLLLFIILNQFTLPVIASYFKLFHFSILNILMVCMFVLLTFFGSSPSVYPFDFYVVI
                     FQFVTYTLAFLFLALYLFKSILFSNL"
     gene            8158..9672
                     /gene="ND5"
     CDS             8158..9672
                     /gene="ND5"
                     /codon_start=1
                     /transl_table=4
                     /transl_except=(pos:8452..8454,aa:Ser)
                     /transl_except=(pos:8575..8577,aa:Ser)
                     /transl_except=(pos:8704..8706,aa:Ser)
                     /transl_except=(pos:8860..8862,aa:Ser)
                     /transl_except=(pos:8941..8943,aa:Ser)
                     /transl_except=(pos:9004..9006,aa:Ser)
                     /transl_except=(pos:9079..9081,aa:Ser)
                     /transl_except=(pos:9208..9210,aa:Ser)
                     /transl_except=(pos:9322..9324,aa:Ser)
                     /transl_except=(pos:9379..9381,aa:Ser)
                     /transl_except=(pos:9391..9393,aa:Ser)
                     /transl_except=(pos:9451..9453,aa:Ser)
                     /product="NADH dehydrogenase subunit 5"
                     /translation="MLFLLLMLLCLSTFFLFLSIFFLSYSNFNIHSLYPLFIILLILV
                     IFFSNCFTLSQGSLFFDYISISHFSIFSNFNFIFSFIVLLVCVILLGFILAYFKSFYF
                     IMWFLLLFFLFFFSISSYVISFNYLLMFLFWELMGVCSFFLISAFFFRIKTRFASFVA
                     FFWNLSGDFALLLYLIVSIILYSTLTISFNYYFIVSAFFLVLAIFAKSAVFPLHTWLY
                     YAMEGPTPVSAFLHAASMITAGVYLFFIFPIYIGSILYFFSLFSILFFSFNAIYFYDL
                     KRIIASSTGSQMGYIFLFFSLGYVLNGLLLFSYHAVFKSYFFFLAGFIISSLFDYQDF
                     RSQFTSFSWFFFLFFCSVSLVGLFFFWTGIKEIFVYKYLGVIVIKFSFFFIFIFSCIY
                     SFKLFIIRYAPFNLDSQLLSCFLYMFGVLFVNIGYTYLNSTVEYPLYYFSLSWVFAIT
                     SMFIILLIIRIDFYSIIKDFVFNNIFLYFYKLSLILYFIFYDIYIFCNFFFTFY"
     gene            9672..10511
                     /gene="ND1"
     CDS             9672..10511
                     /gene="ND1"
                     /codon_start=1
                     /transl_table=4
                     /transl_except=(pos:9699..9701,aa:Ser)
                     /transl_except=(pos:9873..9875,aa:Ser)
                     /transl_except=(pos:10101..10103,aa:Ser)
                     /transl_except=(pos:10287..10289,aa:Ser)
                     /product="NADH dehydrogenase subunit 1"
                     /translation="MVLVLFTIISVPFLIFFERRIIGVLQLRYGLFIYFFNAFFVFLS
                     DFLKILGKYNHFFFSYNFFLLYLSSIFFLFITVIILIIFPFNTYEIVLYFFFPLFFLV
                     CMSFIPFPFSLFIYFSNSIFSFIGNIRSILLLISYELVFDFSILILFILNYHYNIVLY
                     LNLFLLPVCFILYITFLCDASRVPFDLIEGESELVSGFNTELAFLSFLLVFFAEYIIF
                     FFFIVFTSFLFNIPLFITLFLFLFTRALLVRFFFTFIIYLFWFYYLFFLTFYFFYILI
                     VII"
     gene            10511..10708
                     /gene="ND6"
     CDS             10511..10708
                     /gene="ND6"
                     /codon_start=1
                     /transl_table=4
                     /transl_except=(pos:10574..10576,aa:Ser)
                     /product="NADH dehydrogenase subunit 6"
                     /translation="MLFYLLFFFYFYFFLDLILCFSLIISFYFLLFINFFYLYSILAS
                     LVILIYIGGISLFLFFYICLS"
     repeat_region   10707..10790
                     /note="an 84 bp long sequence, identical to repeat at pos. 
                     2344..2427"
                     /rpt_type=DIRECT
     gene            10803..11003
                     /gene="ND4L"
     CDS             10803..11003
                     /gene="ND4L"
                     /codon_start=1
                     /transl_table=4
                     /product="NADH dehydrogenase subunit 4L"
                     /translation="MLFILFLFILITLVYFNSLFNFIIFLEMNIFVVFLIYFSLYSFI
                     NFFLILFYSIIAIFFFLFLVII"
ORIGIN      
        1 atggccaatt ctaggtggct attttgagtc tttcataaag atatcgcttg actctatttt
       61 tttttttcca ttattatggg tttcataggt tttttttact ctgttataat gaggctatca
      121 ctttcttgga gttattcttt tatcaccaat ggagtagtct atttacatta tgttacttta
      181 cacgctgttt atatgatttt cttttttgtc atgcctttta gtataggagg tctttctaat
      241 ttacttattc ctttatgttt tagtttagct gatatgtgtt taccccgtat taataatctt
      301 tcgttttgga tgttagtttt ttctttctgt ttaactgtaa tatcttcttc tatatacttg
      361 ggtgcaagct ctggttggac cctttacccc ccatattcat cttatcctgg ttcctcttga
      421 ttatccaccg attttattat tttttcttta catttagcag gtgctagttc tattttatct
      481 tcaataaatt ttatagtcac tgttttcgta ttgcctataa attataactt ttgatttttc
      541 caatatcctc tttttatagt tgctcaactt actgtaagct ttcttttatt aatttcccta
      601 ccagtcttag ctgctgcaat taccatgtta ctttttgatc gtaatttttc cacttacttt
      661 tttagtaatg ttaatggagg tgatgcttta ctctatcaac atctgttttg gttttttgga
      721 catcctgaag tttatgttct aatattaccc gcttttgctg ttgtttccca cttcttgtct
      781 ttttctatta atcgtgcagt acctttttcc tatcctggcc tcagtattgc tattattgga
      841 attggtattt taggttgtgt cgtttgggct caccatatgt ttacttctgg tatggatata
      901 gatactagat tttattttgc ctctgctact ttaatcatag ctgtccctac tggaattaaa
      961 atcttttctt ggctatttac cctattatcc gactttataa tatatagtcc cctattaatt
     1021 tgggttcttg gttttatatt cctttttact tttggtggct tgtctggtat tgtgctttga
     1081 aattgtcatt taaatttatt tttccacgac tgatactatg ttattgccca tttccattat
     1141 gttttatcac ttggtgctgt cgtaggtgtt tttatttctt tatttttctt ctttcccact
     1201 ttctataatt taagttattc ttatcttaat caaacttcta tttttattgt cttctttata
     1261 ggttcaaatg ttcttttttt tccttttcat tttttaggtt tatgggggct accacgccac
     1321 tatttattat tcgatttaaa ttttttctgt ttcagtattt cttctctttt tggtctaatt
     1381 ttaattctta tttctagtat cgaagtttgt tcaagtgtat tttatagaga gggtctactt
     1441 tatttctctt attatatgga tctatttttt aaattagata tttttgtaga aaataatgta
     1501 caatgtttct ataatttgta tctgatttcc acagaataat ggttttcagc ttttttttat
     1561 tttcttatat ttctttgctt tttctctgca tggtcttatt ctctttgata attttttgtt
     1621 gttttaattt cctagtaatt ttatactagt cttttaataa tgtcttatct ttcccaatta
     1681 agtctatctt ttttcagtca tcaatttatt ttggttattt gcgtttttat cgtttttttt
     1741 atttctatta tatttgtctt tctctttttc tatcagcata ataatactat ttttaactct
     1801 aattttcttc ttgaatactt ctggactttc attcctgttg ttttagtagt tattttgttt
     1861 ttacctctat tttttttcaa taacttttta agttccgagt ttgatttttg ttattttata
     1921 attggcaatc aatggttttg ggattttatt tatttagatg attttgttta ctcgacaagt
     1981 ttgtttaatt atgattttat ctacaatagc tatcccactg tttacctgcc ctgtctttat
     2041 aagttgaatt tttacttaac ttgaaatgac gttcttcatg cattttcctt accccatctt
     2101 tatactatgg ttgatttggt tccaggtact ttgcactctt taaatctatt ttttcctttt
     2161 gcaggggtgt acactgttta ctgtgctcaa atatgtggta taaatcactc cgcaatgccc
     2221 tttatgataa atgctcaata atcctttttt tttgtattta tttcctttta ttcatctatc
     2281 tgtatatgta aacttattta tgaattttat attcgattat cttaatttaa ttttattatt
     2341 tccaatctta aatttgtagt ttttaatttt aattttacaa attaaaaact tttttctcgt
     2401 tatggtgaca taagatatgt catcataatt ttatatctaa tgttatacat tttatatatc
     2461 aatatctctt gtttacttat attagttttt tatatgttta tctacaatgt tatttaataa
     2521 aatcttctaa tttctttctc attttaattt gaaatcaaat tttattaaat attccactaa
     2581 ttcttggtag ggagttttct aatttcgaaa taataaaaca agaaattgaa tttaaaacag
     2641 ttttatatgt tttaaaaaat tatttctttt atatattggt ttattattat aattatttat
     2701 aatttaattt atattaatat ttacaagttt attaatataa ttaagtctta tatttttgcc
     2761 tactaaattt tatattgtta tactattatt gttaataatg tatttattgt atttacttta
     2821 ttaggcttcc cccttttttc ctataattaa tttaattata attattgtaa aaattagtat
     2881 tagttttatc tatttatatt tttgttttta aatttattta ctcaataata ttttatttaa
     2941 tttttatcac agatgtttta taaaaactta agatttagtt tactatgtta aatttgataa
     3001 gtgtagatta ttaattgttt ctatttaaat ccgtcggtgt gtaatttgag gtctaatgaa
     3061 cttcgttgtt aatcttcgaa tgtggtaaaa ttcttataat tattgtatat aaaaattact
     3121 taaattttta gatgataaga cccttaaagt ttaaataaat agggcgagtt catggttttt
     3181 tattaattaa aatttataaa aattattatt ttattttatt acttaagggc taatgataag
     3241 gcgttgcgtt ttcgtattca catattctcg atgttgtata accaataata attaaaaaag
     3301 ctagatcttg atttttattt tgaccgttgg gcgatcaaaa ttcggttctt tatatgagtt
     3361 tagaacgtat aattacagtt cggtttctat ctaaaatttg ttattcctat aaaagattat
     3421 gaaaagaaat tttatttatt attttttctt gaattatagt ttaatttatt tatttttcat
     3481 tctttgacta caaaaaaatt tattgtatta ctttattatt ttatcttata atattttctt
     3541 atttattatt tataacttat tctattgttt aataattgta ccagttgtag cggtgtaacc
     3601 cttaatattt atagttaata tttttatagc aaacttttat ttttcaaact ttttattgtt
     3661 tttgtccata ttatctaatg tgtcttggtt atttttattt ctgatttaca tagttttaaa
     3721 gaatatacat gggtttttta ttttattcaa aattaaataa aaggttttct ctttatttag
     3781 ttttacttaa aataagtaaa aggctttttc ttttacatat ttaataaaaa tttgtacgaa
     3841 agaaattaat cattattatt ttaaattatt ttttatgcag tgttaaccct atgcaatagg
     3901 tattatatac caaaagaatt taaattacct gcctaaataa tctagtgtca gggttaaaga
     3961 tataatagtc ctatgcgatt tttataaaat aagtagtatt atggtttata gcgttgaaac
     4021 cctataaatt ctgattatta tatttttttt tgtatgttat atactcatct caatctttga
     4081 attttaccta tatttatttg attcttattt tttcttcttt tcaactattt gtgttatttt
     4141 ttttctgctt tctgaatttt ctgggttttt ataatatttg ttataatatt ttatatgtta
     4201 tattttactc attcctattc agacacttta actgaattct gatttataca atttttttgt
     4261 aactctcaat ttttcatcta ttttgtagtt tccgaggtat tctttttctt tggtattttt
     4321 tggtctctat tctgggttat tttttcttat gactcttgtt tcattttatc cttaagtctt
     4381 attaatccat ttggtctagc actttttaat acttttttac tcttaacttc ttctacattc
     4441 ggagttcttt tccacttaaa ttatttaaat tttaaatacg atcaaaatct attgctttgt
     4501 attatttttg gcatattttt tattgttaat caatatattg aatttagaat ttgtttttat
     4561 accatttcag atttttcttt ctgttctgtg tttttccttg gtactggttt tcatggtttc
     4621 catgttttag ttggtgtaat tttcttatta ttaaatttaa tctatttttc cttaaatagg
     4681 ttttaccttt tattctttct aaactgtagt cttctttatt ggcattttgt tgatataatc
     4741 tggctatttc ttttctctat tatttattgt atagtattca atctttattt ataagttata
     4801 attaaatgtt tttttatatt attttttcat tttattttat tcttatataa atatatttta
     4861 ttttctaata atatttgaaa tatgatctat tgcattgatt ttaaatttta tatgacattt
     4921 ttgattcgtt ttttatctta ttttagtgtt agattttttt atttgcttcc ttttaataaa
     4981 tttttatttt aatatcttgt tctcctattt tttagttttt gggttattta gtctctattt
     5041 tttctatttt tttatattac ctttttactt gtataacaat aagttatata tattctattt
     5101 ttgattatac cataaatact atatattatt ctctgttaaa ttgttattat gtttatccaa
     5161 tattgtttta tatctaatta tttttcttat tcttttcttt tttttcaatt tttctttaaa
     5221 ttttatttta ttattttctt atctatttta ctttacagtc tatattattt gattaaatat
     5281 ttcttacttt tttctttttg aatggatctt attttatatt cttaatcttt ttgcattagt
     5341 attaattatt tatttctata ctcttattac atttttaggc atacccggca cttctttatt
     5401 tttttttaat tttgtatttt ggttttttta ttgaataatt catatttcat ttcttttttg
     5461 atttgcgtaa tatatctttt atttaccctg aatgtcttaa aattattcct taacttctaa
     5521 atgctttttc ttgttttttt aatcttgata tatgtattta taaatcattt ttcccaattc
     5581 aaaatccatt ttaacctatt ttgattccat gctggctttg ctactaatat ttactttact
     5641 ctatctttat acttcttttt tttaatgtta tttatattat ttgccttctt agagattgaa
     5701 ataaatttta tttggttcct ttttatatct ttcgactttt tcttaaataa attattgttc
     5761 tatatatttt gtattctctt tattatttta actttatttt atattttaga gctaggtttt
     5821 ttatttcaat tcgatgtatt tattcttttt tcaatcttta tttttttggt ttttaattta
     5881 tttatgtttt acaatttttt tagaagagaa gtttttttta tagtttctat tatacttctt
     5941 tttaatcttc tctttatttc caatatttat gtttttttta ttgtttacga gtttttaatg
     6001 ttccctcttt taatctggac tttattatct agttccatgc actttatttt atcccgttca
     6061 tttatattct tattctttct tagttatgtc ttaacttttt tcttcttttt gtctttttta
     6121 ttattaagtt tttcttttgt tgtttataac tttatttttt ttattctttt ttctttatcc
     6181 tttctgttta aagcaccttt attccctttc tttaattggt taatttttct tcatgtttat
     6241 gccagcactg gtatttctgt atttctagct agtttttatt tgaaattatg agctttattt
     6301 tttttatttt tttattttta tttaaattat aatttaatat tatattttag catcttaact
     6361 tgaattttag ttttattttt tattgttttt gaaattaatt ttaaaagatt aatagctttc
     6421 ggtagtattt ttcattgttc tatatctctt atgtttattt atttttctta tattatccag
     6481 ctaaaatctt tattgatttt attttttatt atacatttta ttcatgcttt ttgctcaggt
     6541 ttattcttct acacttttgg tattctgtat gaatttttcc acgtaaagac ttgggttgct
     6601 ttctgttctt tttctaaatt ttgaaatgag ttcatattct ttgtcttcct tctaactatg
     6661 gtttatttct cttttcctct gttttttact tttctagtag aactgacgat tttaataaat
     6721 ataaattctc agttttattt tcttctttat tgtttcttga tttttacgaa ttttatattc
     6781 ttattcttaa attttaaatt tttttataat tctatatctc ttgttctctt atcttactat
     6841 ttagcggtta aaaattactt ctcacttgta ttagtattaa taacatgtgc ttttttatcc
     6901 cattgttttt aaattagttt ggttctcatt gttttaattg tgtagtttta tagaattatt
     6961 gtttaggtgt gaacttatat aattaaaatt tatacattgt tgtagtattt tatactttct
     7021 tataaattaa tattcttact tccaattata aattaatatt ttcacaacct taaatttata
     7081 tctggttttt ttatactttg tattctgcta tgccttctaa tttaaatttt tcttttaatt
     7141 ttggtgttat tctattagcg actttaatat ttttactatt aacaggtttt ctatctgttt
     7201 tattttattc taataattta gaattatcct ttactacctt aatccttgga ggctacaata
     7261 attttaatta ttttttttta agagttatgc acaatacttt tgctaacatg ttttttattt
     7321 tcatttatct acatatagtt aaatcttggt tttacacttc aaataataac atgttagttc
     7381 ttttagtggg tattattata tacttcttaa gttgtgctat cgcttttttt gggtattgtc
     7441 tacctatggg tcaaatgtga tattgggctg ctatagttat attttctctt ttatccattt
     7501 taccttatgg taatctcatt atactatatt tatttggtag tttttctatt tcctcaagaa
     7561 ccctatctat attatttttt cttcatttta ttagccctct aattctgact cttttagttg
     7621 gagttcatct tttatcttta cactgaagtc tttcctctac cacttcagat tttttagact
     7681 tggtctactt ttacccatat tatcttataa tagatctatt catcgtttct gtttatgctt
     7741 ttttatgtat tcttgttatt ttcttcttct gattttattt ttttgaatct gctaattttt
     7801 tggcctttaa ttctttagtc actcctttac atatttatcc agattggttt ttattgttcc
     7861 cctatgcgtg tctccgttga attgattcta agctgattgg tgttttttta ttattattca
     7921 taattttaaa tcaatttact ttaccagtta ttgcttccta tttcaaacta tttcatttta
     7981 gtatattaaa tatcctaatg gtttgtatgt tcgttttatt aacttttttt ggatgatccc
     8041 cctcagtgta tccctttgat ttttatgttg ttatcttcca gtttgttaca tatactttag
     8101 cttttttatt tttagcttta tatttattta agtctatttt gttctgaaat ttataagatt
     8161 ctttttctat tattaatgtt attatgtcta tctacttttt ttcttttttt atctatattt
     8221 tttttaagtt attcaaattt taatattcac tctctttacc ctttgttcat aattcttcta
     8281 attttagtta tatttttttc taattgtttc actctgagtc aaggttcttt attttttgat
     8341 tacatatcta tttcacattt ttctatattt tccaatttca attttatatt ctcttttata
     8401 gtgctgctcg tatgtgttat acttttaggt tttattttag cttattttaa gtgattctat
     8461 tttattatgt ggtttctttt attgtttttt ctcttctttt tttcaatcag ttcttatgtt
     8521 atttctttca actacctttt aatgtttcta ttttgggaat taatgggtgt atgttgattt
     8581 tttcttattt ctgctttctt ttttagaatc aaaaccagat ttgcctcttt tgttgctttc
     8641 ttttggaacc tatcaggaga ttttgcactt ttactatatt taattgtatc tataatatta
     8701 tattgaaccc tcactataag ttttaactat tacttcatag ttagtgcctt cttcttagtc
     8761 ctagcaatct ttgcaaaatc tgcagtattc cctttacaca cgtggttgta ctatgccatg
     8821 gagggtccca cccctgtatc agcattttta catgctgctt gaatgatcac agctggtgtt
     8881 tatttatttt ttatcttccc tatttatatc ggatccatct tatacttttt ctccctcttt
     8941 tgaattctat tcttttcttt taatgctatt tatttttacg atctaaaaag gattatagct
     9001 tcatgaactg gtagtcagat gggttatatc ttcttatttt tctctctggg ttatgtttta
     9061 aatgggttac tactattctg atatcacgct gtctttaagt cttatttctt tttcctagct
     9121 ggttttataa tatcctcgtt atttgattat caggatttcc gttctcaatt cacttctttc
     9181 tcatggtttt ttttcttatt tttttgttga gtgtctttag taggcttgtt cttcttctgg
     9241 acaggtatca aagagatatt tgtttataaa tatctcggtg taatagttat aaaattctcc
     9301 tttttcttta ttttcatttt ttgatgcata tatagcttta aattatttat aataaggtac
     9361 gctcctttta accttgattg acaactttta tgatgttttc tttatatgtt tggagtcctt
     9421 tttgttaata taggctatac ttatttaaat tgaactgttg aatatcctct atattatttt
     9481 agtctatcct gggtttttgc aattacctct atgtttatca ttttattaat aattagaatt
     9541 gatttttatt ctatcattaa ggatttcgtc tttaataata tatttttata tttttataaa
     9601 ctatctctaa ttttatattt tattttttac gacatttata tattttgtaa ttttttcttt
     9661 acattttatt aatagttttg gttttattta ctataatatg agttcccttt ttaatatttt
     9721 tcgagaggag aattatagga gtacttcaat taagatacgg tctttttatc tattttttta
     9781 atgctttttt cgtctttctt agtgattttt taaaaatttt aggtaaatac aatcacttct
     9841 tcttcagtta taattttttt cttttatatt tatgatctat atttttttta tttattaccg
     9901 ttattatttt aatcatattc cctttcaaca catatgaaat tgtgttgtac ttcttcttcc
     9961 ccttattttt cttggtttgt atgtccttca ttccctttcc tttttctctt tttatatact
    10021 tttccaattc tatattctct tttataggta atataagatc tattcttctt ttaatatcat
    10081 acgaattagt ctttgacttt tgaattttaa tactatttat tctaaattat cattataata
    10141 ttgtattata tttaaattta tttcttctac ccgtttgctt tattctatat attactttcc
    10201 tttgtgatgc ctctagagtc ccctttgacc tcattgaagg tgaaagtgag ctagtatctg
    10261 gtttcaatac tgaattagct tttttatgat tcttattagt attttttgca gagtatatca
    10321 tattcttctt cttcatcgta ttcacctctt tcttatttaa tattccccta tttattactc
    10381 tatttttatt cttatttact agagctttgt tagttagatt tttttttact ttcataatct
    10441 acttattttg gttttattat ttattctttt taactttcta tttcttttac atactaatag
    10501 tcattatata atgcttttct atcttttatt tttcttttat ttttattttt ttctagattt
    10561 aattttatgt ttttgattaa ttatttcctt ttatttccta ctttttatca actttttcta
    10621 tttatatagt attttggctt ccttagttat attaatttac attggaggta taagtttatt
    10681 cctatttttt tatatttgtt tatcctaatc ttaaatttgt agtttttaat tttaatttta
    10741 caaattaaaa acttttttct cgttatggtg acataagata tgtcatcata ttattatttt
    10801 aaatgttatt tatcctcttt ttatttattt taattacttt agtttatttt aattctttat
    10861 ttaattttat tattttttta gaaatgaata tatttgtagt cttcttaatt tactttagcc
    10921 tatatagttt tataaatttc ttccttattc tattctacag tattattgct atatttttct
    10981 ttctattctt ggttattatt taattccatt ttattaa
//
