# Supplementary material for: Extensive mitochondrial gene rearrangements in Ctenophora: insights from benthic Platyctenida
Source: BMC Evol Biol. 2018 Apr 27;18:65. doi: 10.1186/s12862-018-1186-1 (PMC5924465; doi:10.1186/s12862-018-1186-1)
Supplement: Supplementary file 4 — Codon usage of Ctenophora species. (XLSX 29 kb) [file 12862_2018_1186_MOESM4_ESM.xlsx]

## Sheet: Without URF
Additional file 4a: Codon usage in Ctenophora. URF were not taken into account in the computation.
	Coeloplana loyai					Coeloplana yulianicorum					Vallicula multiformis					Mnemiopsis leidyi					Pleurobrachia bachei (reannotated)
	Codon	AA	% of AA	Freq		Codon	AA	% of AA	Freq		Codon	AA	% of AA	Freq		Codon	AA	% of AA	Freq		Codon	AA	% of AA	Freq
	GCA	A	0.101	7		GCA	A	0.239	16		GCA	A	0.122	9		GCA	A	0.099	7		GCA	A	0.212	18
	GCC	A	0.13	9		GCC	A	0.194	13		GCC	A	0	0		GCC	A	0.099	7		GCC	A	0.118	10
	GCG	A	0	0		GCG	A	0.015	1		GCG	A	0	0		GCG	A	0.056	4		GCG	A	0.047	4
	GCT	A	0.768	53		GCT	A	0.552	37		GCT	A	0.878	65		GCT	A	0.746	53		GCT	A	0.624	53
	TGC	C	0.057	2		TGC	C	0.049	2		TGC	C	0.026	1		TGC	C	0.026	1		TGC	C	0.104	5
	TGT	C	0.943	33		TGT	C	0.951	39		TGT	C	0.974	37		TGT	C	0.974	38		TGT	C	0.896	43
	GAC	D	0.06	3		GAC	D	0.102	5		GAC	D	0.024	1		GAC	D	0.119	5		GAC	D	0.213	10
	GAT	D	0.94	47		GAT	D	0.898	44		GAT	D	0.976	41		GAT	D	0.881	37		GAT	D	0.787	37
	GAA	E	0.714	30		GAA	E	0.738	31		GAA	E	0.854	41		GAA	E	0.828	24		GAA	E	0.667	24
	GAG	E	0.286	12		GAG	E	0.262	11		GAG	E	0.146	7		GAG	E	0.172	5		GAG	E	0.333	12
	TTC	F	0.037	32		TTC	F	0.05	43		TTC	F	0.018	14		TTC	F	0.084	55		TTC	F	0.274	164
	TTT	F	0.963	825		TTT	F	0.95	823		TTT	F	0.982	770		TTT	F	0.916	597		TTT	F	0.726	435
	GGA	G	0.224	22		GGA	G	0.206	20		GGA	G	0.144	13		GGA	G	0.111	8		GGA	G	0.172	15
	GGC	G	0.051	5		GGC	G	0.072	7		GGC	G	0.033	3		GGC	G	0.028	2		GGC	G	0.115	10
	GGG	G	0.122	12		GGG	G	0.093	9		GGG	G	0.078	7		GGG	G	0.056	4		GGG	G	0.057	5
	GGT	G	0.602	59		GGT	G	0.629	61		GGT	G	0.744	67		GGT	G	0.806	58		GGT	G	0.655	57
	CAC	H	0.047	2		CAC	H	0.22	9		CAC	H	0.043	2		CAC	H	0.2	10		CAC	H	0.296	16
	CAT	H	0.953	41		CAT	H	0.78	32		CAT	H	0.957	45		CAT	H	0.8	40		CAT	H	0.704	38
	ATA	I	0.239	89		ATA	I	0.233	84		ATA	I	0.307	96		ATA	I	0.368	141		ATA	I	0.352	119
	ATC	I	0.027	10		ATC	I	0.05	18		ATC	I	0.01	3		ATC	I	0.042	16		ATC	I	0.124	42
	ATG	M	0.792	42		ATG	M	0.796	43		ATG	M	0.738	31		ATG	M	0.744	32		ATG	M	0.78	39
	ATT	I	0.734	273		ATT	I	0.717	259		ATT	I	0.684	214		ATT	I	0.59	226		ATT	I	0.524	177
	AAA	K	0.719	46		AAA	K	0.662	43		AAA	K	0.971	67		AAA	K	0.936	44		AAA	K	0.771	27
	AAG	K	0.281	18		AAG	K	0.338	22		AAG	K	0.029	2		AAG	K	0.064	3		AAG	K	0.229	8
	CTA	L	0.028	12		CTA	L	0.037	16		CTA	L	0.01	4		CTA	L	0.036	18		CTA	L	0.144	70
	CTC	L	0.007	3		CTC	L	0.007	3		CTC	L	0.003	1		CTC	L	0.006	3		CTC	L	0.039	19
	CTG	L	0.009	4		CTG	L	0.011	5		CTG	L	0.013	5		CTG	L	0	0		CTG	L	0.025	12
	CTT	L	0.092	40		CTT	L	0.179	78		CTT	L	0.15	59		CTT	L	0.086	43		CTT	L	0.201	98
	TTA	L	0.701	305		TTA	L	0.575	250		TTA	L	0.748	294		TTA	L	0.763	380		TTA	L	0.511	249
	TTG	L	0.163	71		TTG	L	0.191	83		TTG	L	0.076	30		TTG	L	0.108	54		TTG	L	0.08	39
	AAC	N	0.092	16		AAC	N	0.089	15		AAC	N	0.021	3		AAC	N	0.104	17		AAC	N	0.128	17
	AAT	N	0.908	157		AAT	N	0.911	153		AAT	N	0.979	139		AAT	N	0.896	146		AAT	N	0.872	116
	CCA	P	0.118	6		CCA	P	0.135	7		CCA	P	0.145	8		CCA	P	0.19	11		CCA	P	0.133	8
	CCC	P	0.196	10		CCC	P	0.096	5		CCC	P	0.073	4		CCC	P	0.052	3		CCC	P	0.333	20
	CCG	P	0	0		CCG	P	0	0		CCG	P	0	0		CCG	P	0	0		CCG	P	0	0
	CCT	P	0.686	35		CCT	P	0.769	40		CCT	P	0.782	43		CCT	P	0.759	44		CCT	P	0.533	32
	CAA	Q	0.944	17		CAA	Q	0.895	17		CAA	Q	0.88	22		CAA	Q	1	18		CAA	Q	0.786	22
	CAG	Q	0.056	1		CAG	Q	0.105	2		CAG	Q	0.12	3		CAG	Q	0	0		CAG	Q	0.214	6
	AGA	R	0.741	20		AGA	R	0.76	19		AGA	R	0.829	29		AGA	R	0.731	19		AGA	R	0.567	17
	AGG	R	0.148	4		AGG	R	0.12	3		AGG	R	0.057	2		AGG	R	0	0		AGG	R	0.2	6
	CGA	R	0	0		CGA	R	0	0		CGA	R	0	0		CGA	R	0	0		CGA	R	0	0
	CGC	R	0	0		CGC	R	0	0		CGC	R	0	0		CGC	R	0	0		CGC	R	0.033	1
	CGG	R	0	0		CGG	R	0	0		CGG	R	0	0		CGG	R	0	0		CGG	R	0	0
	CGT	R	0.111	3		CGT	R	0.12	3		CGT	R	0.114	4		CGT	R	0.269	7		CGT	R	0.2	6
	AGC	S	0.025	6		AGC	S	0.025	6		AGC	S	0.004	1		AGC	S	0.032	7		AGC	S	0.034	8
	AGT	S	0.25	60		AGT	S	0.263	63		AGT	S	0.231	53		AGT	S	0.205	45		AGT	S	0.146	41
	TCA	S	0.079	19		TCA	S	0.125	30		TCA	S	0.122	28		TCA	S	0.177	39		TCA	S	0.089	25
	TCC	S	0.046	11		TCC	S	0.054	13		TCC	S	0.009	2		TCC	S	0.1	22		TCC	S	0.149	42
	TCG	S	0.017	4		TCG	S	0.017	4		TCG	S	0.013	3		TCG	S	0.018	4		TCG	S	0.011	3
	TCT	S	0.583	140		TCT	S	0.517	124		TCT	S	0.62	142		TCT	S	0.468	103		TCT	S	0.416	117
	ACA	T	0.191	13		ACA	T	0.134	9		ACA	T	0.171	14		ACA	T	0.167	13		ACA	T	0.126	12
	ACC	T	0	0		ACC	T	0.09	6		ACC	T	0.012	1		ACC	T	0.115	9		ACC	T	0.158	15
	ACG	T	0.015	1		ACG	T	0.045	3		ACG	T	0.024	2		ACG	T	0.013	1		ACG	T	0.032	3
	ACT	T	0.794	54		ACT	T	0.731	49		ACT	T	0.793	65		ACT	T	0.705	55		ACT	T	0.684	65
	GTA	V	0.116	19		GTA	V	0.129	22		GTA	V	0.143	23		GTA	V	0.191	25		GTA	V	0.214	36
	GTC	V	0.024	4		GTC	V	0.053	9		GTC	V	0.025	4		GTC	V	0.076	10		GTC	V	0.143	24
	GTG	V	0.067	11		GTG	V	0.088	15		GTG	V	0.031	5		GTG	V	0.031	4		GTG	V	0.054	9
	GTT	V	0.793	130		GTT	V	0.729	124		GTT	V	0.801	129		GTT	V	0.702	92		GTT	V	0.589	99
	TGA	W	0.85	34		TGA	W	0.846	33		TGA	W	0.923	36		TGA	W	1	32		TGA	S	0.16	45
	TGG	W	0.15	6		TGG	W	0.154	6		TGG	W	0.077	3		TGG	W	0	0		TGG	W	1	35
	TAC	Y	0.05	11		TAC	Y	0.072	16		TAC	Y	0.044	8		TAC	Y	0.135	30		TAC	Y	0.235	50
	TAT	Y	0.95	209		TAT	Y	0.928	205		TAT	Y	0.956	174		TAT	Y	0.865	193		TAT	Y	0.76	163
	TAA	*	0.909	10		TAA	*	0.909	10		TAA	*	1	11		TAA	*	0.909	10		TAA	*	1	10
	TAG	*	0.091	1		TAG	*	0.091	1		TAG	*	0	0		TAG	*	0.091	1		TAG	*	0	0
	Start codons					Start codons					Start codons					Start codons					Start codons
	ATA(start)	M	0	0		ATA(start)	M	0	0		ATA(start)	M	0.048	2		ATA(start)	M	0.07	3		ATA(start)	M	0.02	1
	ATG(start)	M	0.188	10		ATG(start)	M	0.166	9		ATG(start)	M	0.071	3		ATG(start)	M	0.023	1		ATG(start)	M	0.12	6
	ATT(start)	M	0.019	1		ATT(start)	M	0.019	1		ATT(start)	M	0.143	6		ATT(start)	M	0.163	7		ATT(start)	M	0.06	3
	TTA(start)	M	0	0		TTA(start)	M	0.019	1		TTA(start)	M	0	0		TTA(start)	M	0	0		TTA(start)	M	0.02	1

## Sheet: With URF
Additional file 4b: Codon usage in Ctenophora. URF were included in the computations.
	Coeloplana loyai					Coeloplana yulianicorum					Vallicula multiformis					Mnemiopsis leidyi					Pleurobrachia bachei (reannotated)
	Codon	AA	% of AA	Freq		Codon	AA	% of AA	Freq		Codon	AA	% of AA	Freq		Codon	AA	% of AA	Freq		Codon	AA	% of AA	Freq
	GCA	A	0.101	7		GCA	A	0.239	16		GCA	A	0.122	9		GCA	A	0.099	7		GCA	A	0.212	18
	GCC	A	0.13	9		GCC	A	0.194	13		GCC	A	0	0		GCC	A	0.099	7		GCC	A	0.118	10
	GCG	A	0	0		GCG	A	0.015	1		GCG	A	0	0		GCG	A	0.056	4		GCG	A	0.047	4
	GCT	A	0.768	57		GCT	A	0.552	38		GCT	A	0.878	65		GCT	A	0.746	53		GCT	A	0.624	53
	TGC	C	0.057	2		TGC	C	0.049	3		TGC	C	0.026	1		TGC	C	0.026	1		TGC	C	0.104	6
	TGT	C	0.943	35		TGT	C	0.951	44		TGT	C	0.974	37		TGT	C	0.974	40		TGT	C	0.896	46
	GAC	D	0.06	4		GAC	D	0.102	6		GAC	D	0.024	1		GAC	D	0.119	5		GAC	D	0.213	10
	GAT	D	0.94	55		GAT	D	0.898	56		GAT	D	0.976	41		GAT	D	0.881	37		GAT	D	0.787	38
	GAA	E	0.714	34		GAA	E	0.738	33		GAA	E	0.854	41		GAA	E	0.828	24		GAA	E	0.667	24
	GAG	E	0.286	14		GAG	E	0.262	16		GAG	E	0.146	7		GAG	E	0.172	5		GAG	E	0.333	12
	TTC	F	0.037	32		TTC	F	0.05	46		TTC	F	0.018	14		TTC	F	0.084	56		TTC	F	0.274	168
	TTT	F	0.963	886		TTT	F	0.95	891		TTT	F	0.982	781		TTT	F	0.916	611		TTT	F	0.726	448
	GGA	G	0.224	23		GGA	G	0.206	20		GGA	G	0.144	13		GGA	G	0.111	8		GGA	G	0.172	15
	GGC	G	0.051	6		GGC	G	0.072	7		GGC	G	0.033	3		GGC	G	0.028	2		GGC	G	0.115	10
	GGG	G	0.122	12		GGG	G	0.093	9		GGG	G	0.078	7		GGG	G	0.056	4		GGG	G	0.057	5
	GGT	G	0.602	62		GGT	G	0.629	62		GGT	G	0.744	67		GGT	G	0.806	58		GGT	G	0.655	57
	CAC	H	0.047	2		CAC	H	0.22	10		CAC	H	0.043	2		CAC	H	0.2	10		CAC	H	0.296	16
	CAT	H	0.953	45		CAT	H	0.78	34		CAT	H	0.957	45		CAT	H	0.8	40		CAT	H	0.704	39
	ATA	I	0.239	95		ATA	I	0.233	90		ATA	I	0.307	97		ATA	I	0.368	144		ATA	I	0.352	123
	ATC	I	0.027	10		ATC	I	0.05	22		ATC	I	0.01	3		ATC	I	0.042	17		ATC	I	0.124	47
	ATG	M	0.792	44		ATG	M	0.796	45		ATG	M	0.738	32		ATG	M	0.744	32		ATG	M	0.78	43
	ATT	I	0.734	299		ATT	I	0.717	288		ATT	I	0.684	219		ATT	I	0.59	230		ATT	I	0.524	185
	AAA	K	0.719	52		AAA	K	0.662	46		AAA	K	0.971	67		AAA	K	0.936	44		AAA	K	0.771	27
	AAG	K	0.281	21		AAG	K	0.338	26		AAG	K	0.029	2		AAG	K	0.064	3		AAG	K	0.229	8
	CTA	L	0.028	13		CTA	L	0.037	16		CTA	L	0.01	4		CTA	L	0.036	19		CTA	L	0.144	73
	CTC	L	0.007	3		CTC	L	0.007	3		CTC	L	0.003	1		CTC	L	0.006	3		CTC	L	0.039	20
	CTG	L	0.009	4		CTG	L	0.011	8		CTG	L	0.013	5		CTG	L	0	0		CTG	L	0.025	12
	CTT	L	0.092	52		CTT	L	0.179	87		CTT	L	0.15	60		CTT	L	0.086	44		CTT	L	0.201	101
	TTA	L	0.701	334		TTA	L	0.575	276		TTA	L	0.748	295		TTA	L	0.763	387		TTA	L	0.511	263
	TTG	L	0.163	78		TTG	L	0.191	90		TTG	L	0.076	32		TTG	L	0.108	55		TTG	L	0.08	42
	AAC	N	0.092	18		AAC	N	0.089	16		AAC	N	0.021	3		AAC	N	0.104	17		AAC	N	0.128	18
	AAT	N	0.908	168		AAT	N	0.911	172		AAT	N	0.979	141		AAT	N	0.896	148		AAT	N	0.872	122
	CCA	P	0.118	6		CCA	P	0.135	7		CCA	P	0.145	8		CCA	P	0.19	11		CCA	P	0.133	9
	CCC	P	0.196	10		CCC	P	0.096	6		CCC	P	0.073	4		CCC	P	0.052	3		CCC	P	0.333	20
	CCG	P	0	0		CCG	P	0	0		CCG	P	0	0		CCG	P	0	0		CCG	P	0	0
	CCT	P	0.686	40		CCT	P	0.769	42		CCT	P	0.782	43		CCT	P	0.759	44		CCT	P	0.533	33
	CAA	Q	0.944	17		CAA	Q	0.895	19		CAA	Q	0.88	22		CAA	Q	1	18		CAA	Q	0.786	22
	CAG	Q	0.056	2		CAG	Q	0.105	2		CAG	Q	0.12	3		CAG	Q	0	0		CAG	Q	0.214	6
	AGA	R	0.741	23		AGA	R	0.76	25		AGA	R	0.829	29		AGA	R	0.731	19		AGA	R	0.567	18
	AGG	R	0.148	4		AGG	R	0.12	4		AGG	R	0.057	2		AGG	R	0	0		AGG	R	0.2	6
	CGA	R	0	2		CGA	R	0	1		CGA	R	0	0		CGA	R	0	0		CGA	R	0	0
	CGC	R	0	0		CGC	R	0	0		CGC	R	0	0		CGC	R	0	0		CGC	R	0.033	1
	CGG	R	0	0		CGG	R	0	0		CGG	R	0	0		CGG	R	0	0		CGG	R	0	0
	CGT	R	0.111	4		CGT	R	0.12	6		CGT	R	0.114	4		CGT	R	0.269	7		CGT	R	0.2	6
	AGC	S	0.025	7		AGC	S	0.025	6		AGC	S	0.004	1		AGC	S	0.032	7		AGC	S	0.031	9
	AGT	S	0.25	66		AGT	S	0.263	66		AGT	S	0.231	53		AGT	S	0.205	45		AGT	S	0.143	41
	TCA	S	0.079	21		TCA	S	0.125	33		TCA	S	0.122	28		TCA	S	0.177	39		TCA	S	0.087	25
	TCC	S	0.046	11		TCC	S	0.054	15		TCC	S	0.009	2		TCC	S	0.1	22		TCC	S	0.146	42
	TCG	S	0.017	5		TCG	S	0.017	5		TCG	S	0.013	3		TCG	S	0.018	4		TCG	S	0.01	3
	TCT	S	0.583	149		TCT	S	0.517	136		TCT	S	0.62	143		TCT	S	0.468	103		TCT	S	0.425	122
	ACA	T	0.191	13		ACA	T	0.134	9		ACA	T	0.171	14		ACA	T	0.167	13		ACA	T	0.126	12
	ACC	T	0	0		ACC	T	0.09	6		ACC	T	0.012	1		ACC	T	0.115	9		ACC	T	0.158	15
	ACG	T	0.015	1		ACG	T	0.045	3		ACG	T	0.024	2		ACG	T	0.013	1		ACG	T	0.032	3
	ACT	T	0.794	58		ACT	T	0.731	51		ACT	T	0.793	65		ACT	T	0.705	56		ACT	T	0.684	65
	GTA	V	0.116	20		GTA	V	0.129	24		GTA	V	0.143	23		GTA	V	0.191	26		GTA	V	0.214	39
	GTC	V	0.024	4		GTC	V	0.053	9		GTC	V	0.025	5		GTC	V	0.076	10		GTC	V	0.143	26
	GTG	V	0.067	11		GTG	V	0.088	15		GTG	V	0.031	5		GTG	V	0.031	5		GTG	V	0.054	9
	GTT	V	0.793	137		GTT	V	0.729	136		GTT	V	0.801	130		GTT	V	0.702	94		GTT	V	0.589	102
	TGA	W	0.85	38		TGA	W	0.846	36		TGA	W	0.923	36		TGA	W	1	32		TGA	S	0.157	45
	TGG	W	0.15	7		TGG	W	0.154	7		TGG	W	0.077	3		TGG	W	0	0		TGG	W	1	35
	TAC	Y	0.05	13		TAC	Y	0.072	18		TAC	Y	0.044	8		TAC	Y	0.135	31		TAC	Y	0.235	53
	TAT	Y	0.95	225		TAT	Y	0.928	225		TAT	Y	0.956	179		TAT	Y	0.865	194		TAT	Y	0.76	171
	TAA	*	0.909	12		TAA	*	0.909	13		TAA	*	1	12		TAA	*	0.909	11		TAA	*	1	11
	TAG	*	0.091	1		TAG	*	0.091	2		TAG	*	0	0		TAG	*	0.091	1		TAG	*	0	2
	Start codons					Start codons					Start codons					Start codons					Start codons
	ATA(start)	M	0	0		ATA(start)	M	0	1		ATA(start)	M	0.048	2		ATA(start)	M	0.07	3		ATA(start)	M	0.02	2
	ATG(start)	M	0.188	12		ATG(start)	M	0.166	10		ATG(start)	M	0.071	3		ATG(start)	M	0.023	1		ATG(start)	M	0.12	7
	ATT(start)	M	0.019	1		ATT(start)	M	0.019	1		ATT(start)	M	0.143	7		ATT(start)	M	0.163	7		ATT(start)	M	0.06	3
	TTA(start)	M	0	0		TTA(start)	M	0.019	3		TTA(start)	M	0	0		TTA(start)	M	0	1		TTA(start)	M	0.02	1
																					TTG(start)	M		1
